# Supplementary material for: A Unique SLC26A4 Mutation Spectrum in a Mongolian Enlarged Vestibular Aqueduct Cohort via Whole-Exome Sequencing: A Preliminary Study
Source: Int J Mol Sci. 2026 Jun 14;27(12):5364. doi: 10.3390/ijms27125364 (PMC13300661; doi:10.3390/ijms27125364)
Supplement: Supplementary file 1 [file ijms-27-05364-s001.zip]

Archive with 1 entries (1 files):
- ijms-4264047-supplementary.pdf
